# Supplementary material for: Conversion of M1 Macrophages to Foam Cells: Transcriptome Differences Determined by Sex
Source: Biomedicines. 2023 Feb 8;11(2):490. doi: 10.3390/biomedicines11020490 (PMC9953229; doi:10.3390/biomedicines11020490)
Supplement: Supplementary file 1 [file biomedicines-11-00490-s001.zip]

Archive with 1 entries (1 files):
- biomedicines-2158916-supplementary.pdf
